# Supplementary material for: Pervasive and diverse collateral sensitivity profiles inform optimal strategies to limit antibiotic resistance
Source: PLoS Biol. 2019 Oct 25;17(10):e3000515. doi: 10.1371/journal.pbio.3000515 (PMC6834293; doi:10.1371/journal.pbio.3000515)
Supplement: S1 Table — (XLSX) [file pbio.3000515.s016.xlsx]

## Sheet: Sheet1
Mutant Number	Drug Name
1-4	Daptomycin
5-8	Ampicillin
9-12	Oxacillin
13-16	Ceftriaxone
17-20	Fosfomycin
21-24	Tetracycline
25-28	Doxycycline
29-32	Tigecycline
33-36	Spectinomycin
37-40	Linezolid
41-44	Ciprofloxacin
45-48	Levofloxacin
49-52	Rifampicin
53-56	Chloramphenicol
57-60	Nitrofurantoin
