# Supplementary material for: Pervasive and diverse collateral sensitivity profiles inform optimal strategies to limit antibiotic resistance
Source: PLoS Biol. 2019 Oct 25;17(10):e3000515. doi: 10.1371/journal.pbio.3000515 (PMC6834293; doi:10.1371/journal.pbio.3000515)
Supplement: S1 Data — (XLSX) [file pbio.3000515.s017.xlsx]

## Sheet: Figure1
Figure 1: CS values from Figure 1C. Values of 0 indicate that measured IC50 was within 3 SEM of the IC50 measured in the WT strain (and these are therefore considered to have no collateral effects)
M1 refers to mutant 1, M2 to mutant 2, etc
Row are testing drug
Columns are mutants (Selecting drug, mutant number)
	Drug 1, M1	Drug 1, M2	Drug 1, M3	Drug 1, M4	Drug 2, M1	Drug 2, M2	Drug 2, M3	Drug 2, M4	Drug 3, M1	…	…	…	…	…	…	…	…	…	…	…	…	…	…	…	…	…	…	…	…	…	…	…	…	…	…	…	…	…	…	…	…	…	…	…	…	…	…	…	…
Drug 1	4.01	4.42	5.44	4.72	1.58	1.94	1.3	1.6	1.15	0.67	0.66	0	0.74	0	0.28	1.23	-0.34	-1	0	-1.21	1.22	0.34	0.34	0	3.08	1.1	0	0.5	0	0.64	0	0	0	0.39	-0.62	0	0	2.35	0.31	1.8	0.84	0.97	1.5	0.9	0	-0.36	0.84	1.85	-0.71
Drug 2	0.23	-0.68	0	0.34	1.15	1.07	0.9	1.09	0.96	0.58	0.66	-0.32	-0.48	0.82	0.64	0.77	-0.54	-1.46	-0.57	-0.32	0	0	0	-0.53	-0.26	-0.26	-0.53	0	-0.85	-0.56	-1.07	0	0	-0.32	-0.47	-0.46	-1.04	-0.74	-0.64	-0.71	0.46	0.73	0.4	0	0	-0.45	-0.23	0	0
Drug 3	0.47	-0.26	0.42	1.22	2.72	1.76	2.89	3.33	2.44	2.45	2.21	0.73	4.01	3	2.94	2.53	0.1	0.11	0.61	-0.65	0.13	0.21	0.21	0	0.13	0.27	0.41	0.2	0.38	0.41	0.36	0.37	0.17	0.19	0	0	-0.56	-0.41	-0.26	-0.25	0.18	0.11	0.29	0.22	0.9	0.35	0.58	0.91	0.24
Drug 4	1.74	-8.68	0	1.3	4.92	2.91	4.77	3.56	3.79	3.47	2.75	0.28	5.39	4.59	4.44	3.32	2.22	1.95	2.96	-0.23	1.04	1.3	1.19	0	1.22	0.65	0.65	1.77	1.92	2.14	1.97	1.5	0.77	0.73	-0.71	0.67	0	-1.2	0.99	0	1.54	1.47	1.43	1.17	2.31	2.18	1.57	2.44	-1.4
Drug 5	0.11	-0.21	-0.12	0.21	0	0.28	0	-0.45	0	0	0	0.06	0	-0.34	-0.14	-0.11	4.55	2.5	2.74	2.76	0	0	0	-0.12	0	0	-0.08	0.24	0	0.15	0	0	-0.1	-0.05	-0.1	0	-0.09	-0.05	0	0	0	0	-0.08	-0.14	-0.11	-0.05	0.06	0.13	-0.11
Drug 6	-0.16	-0.57	-0.58	-0.55	0	0	-0.3	0.18	0	-0.19	0	0.33	-0.48	-0.64	-0.76	-0.64	-0.22	-0.6	-0.81	-0.52	1.67	0.64	1.8	1.83	3.04	1.54	3.58	5.57	2.59	3.23	4.4	1.38	-0.24	-0.2	-0.19	-0.29	-0.2	-0.15	0	-0.18	-0.23	0	0	0	0	-0.34	-0.25	0	0
Drug 7	0.27	-0.59	0.57	0.56	0	0.35	0.27	0.18	-0.27	0.22	0	0	-0.17	-0.19	-0.52	-0.72	-0.71	-0.18	-0.71	-0.95	1.37	0.93	1.2	2.69	3.03	2.06	4.09	3.97	2.54	2.6	1.57	1.42	-0.29	-0.39	0.47	0.58	0.56	0.63	0.38	0.25	-0.32	0.68	0.26	0.13	0	-0.79	0.29	0	-0.24
Drug 8	0.36	-0.58	0.32	0	1.22	1.37	0.93	0.95	0.87	0.74	0.56	0.64	1.33	-1.77	-1.5	-0.86	-0.64	-1.33	-0.57	-0.96	2.28	1.84	2.09	2.94	1.9	1.87	2.77	2.93	2.96	2.98	1.09	1.22	1.93	1.03	0.4	0.73	0.7	0.62	0.53	0.55	0.54	0.51	0.4	0.84	3.67	0.57	0.89	0.86	0.66
Drug 9	-0.68	-0.63	0	0	-0.44	0	0.23	-0.47	-0.18	0	0.25	0	-0.58	-1.18	-1.16	-1.14	-0.94	-1.61	-1.32	-1.59	-0.2	0.36	0.37	-0.2	-0.51	0	-0.86	-0.29	-0.52	-1.67	-0.56	-0.46	9.52	10.58	13.37	10.5	0	0	0	-0.19	-0.48	0	0.27	0.3	-1.07	-1.07	0.69	0.38	-0.16
Drug 10	0.14	0	0.52	0.72	0.44	0.32	0.26	0.69	0.42	0.12	0.27	0	0	-0.78	-0.74	-0.77	-0.19	-0.59	-0.6	-0.17	0.38	0.23	0.37	0	0	0.14	0	0	0	0	-0.27	0	0.2	-0.14	-0.18	0.18	4.3	5.13	1.78	5.03	0.72	0.85	0	1.19	0.19	0	0.24	0.11	0.49
Drug 11	0	0	0.6	0.26	0	-0.34	-0.44	-0.4	0.36	-0.27	0	-0.19	-0.38	-0.29	-2.52	-1.39	-0.46	-1.05	-1.54	-0.36	0	-0.35	0	-0.84	-0.29	0	-0.36	0	-0.48	-0.73	-0.77	-0.52	0.23	0	-0.5	-0.22	2.05	1.65	1.52	2.18	0.82	0.83	0.42	0.53	0	-0.31	0	0	-0.24
Drug 12	0.32	-0.72	-0.27	0	0	0	0	0	0.45	0	0	0	-0.5	-0.88	-1.12	-1.05	-0.3	-0.27	-0.72	-0.29	0.41	0.37	0	0	0.25	0	0.36	0	0.71	0	-0.29	-0.77	0.34	0	0.57	0.32	0.71	0.86	0.58	0	0.44	0.37	0	-0.34	4.32	4.36	5.26	4.94	3.56
Drug 13	-0.2	-0.5	0	-0.43	-0.33	0	0	0	0	0	0.25	0.26	-0.58	-0.75	-0.72	-0.71	0	0	-0.58	0	0	0	0.4	-0.19	0	0	0.23	0.12	0.23	0	0	-0.3	0	0.34	0.28	0.17	0.4	0	0	0.12	0.59	0.66	0.38	0.27	2.61	3.04	3.78	4.76	3.7
Drug 14	0	-0.97	-0.33	0	-0.3	0	-0.37	-0.88	0	0	0.62	0.96	0	-0.7	-1.13	-0.91	-0.26	0	-0.72	-1.32	0	0.23	0	-0.73	0	0	0	0	0	0.63	0.41	0.7	0	0	-0.43	0	0	0	0	0	0	0.56	0.22	0.3	0	0	0	0	0
Drug 15	-1.26	-1.85	0	-1.41	-1.99	-0.78	-1.28	-1.12	0	0	-1.33	-1.22	-3.43	-4.14	-3.68	-4.46	-5.3	-7.75	-7.24	-5.11	0.59	0.58	0.63	0	0.59	0.64	-1.89	0	-1.43	-1.33	-1.31	0	0	0	-0.83	0	-1.24	-1.47	0	-1.11	0	0	0	0	0	-0.94	0	0	-2.69
Log Values	BHI, M1	BHI, M2	BHI, M3	BHI, M4		Raw Values	BHI, M1	BHI, M2	BHI, M3	BHI, M4
Drug 1	0	0	0	0		Drug 1	3.52866	3.58151	3.27905	4.22216
Drug 2	0	0	0	0		Drug 2	0.262379	0.273354	0.302023	0.262295
Drug 3	0	0	0	0		Drug 3	4.02	4.17	3.91	4.22
Drug 4	0	0	0	0		Drug 4	69.0776	72.4202	82.8422	72.5298
Drug 5	0	0	0	0		Drug 5	11.01	10.52	10.81	10.66
Drug 6	0	0	0	0		Drug 6	0.630116	0.547389	0.582541	0.566656
Drug 7	0	0	0	0		Drug 7	0.217554	0.218659	0.22333	0.22444
Drug 8	0	0	0	0		Drug 8	0.198141	0.200859	0.198855	0.199254
Drug 9	0	0	0	0		Drug 9	130.945	127.111	124.762	139.074
Drug 10	0	0	0	0		Drug 10	1.23447	1.27693	1.25466	1.17209
Drug 11	0	0	0	0		Drug 11	5.72928	6.22356	5.41973	5.97425
Drug 12	0	0	0	0		Drug 12	0.578271	0.622413	0.609377	0.61282
Drug 13	0	0	0	0		Drug 13	0.538164	0.560892	0.582313	0.551636
Drug 14	0	0	0	0		Drug 14	46.5058	48.4251	46.7792	48.3743
Drug 15	0	0	0	0		Drug 15	0.406867	0.416359	0.405347	0.446224
IC50 and SEM (over 8 technical replicates) for WT strains are listed below (units are micrograms / mL)
IC50	Dapt	Amp	Ox	Ceft	Fos	Tet	Doxy	Tig	Spec	Line	Cam	Cip	Lev	Nitro	Rif
Mean	3.759	0.2932	3.99666	77.6584	10.693	0.603899	0.219184	0.199457	133.143	1.23784	5.97016	0.549115	0.590599	45.0202	0.404066
SEM	0.232612	0.0143551	0.0785944	3.38582	0.115813	0.0184773	0.00688933	0.0101527	4.02314	0.0317789	0.212623	0.0308369	0.0170469	2.54836	0.0543663
[truncated: 11 more columns]

## Sheet: Figure 2 Costs
DAP	AMP	OXA	CRO	FOF	TET	DOX	TGC	SPT	LZD	CIP	LVX	RIF	CHL	NIT
Mean Growth Rate
0.8218	0.6771	0.9914	0.6881	0.4807	0.9705	0.9354	0.3194	0.8835	0.6469	0.5983	0.9039	0.8344	0.586	1.0965
0.4638	0.9791	0.9987	0.4013	0.3234	0.9841	0.9611	0.3109	0.7403	0.5888	0.584	0.9806	0.8145	0.5715	1.1027
0.5887	0.815	1.0093	0.516	0.4768	0.9967	0.3132	0.2982	0.7854	0.8152	0.9737	0.9746	0.7335	0.8524	1.0858
0.7392	0.6208	1.0053	0.5888	0.575	0.702	0.8089	0.5932	0.9349	0.6187	0.8723	0.919	0.739	0.8512	1.0875
Std Growth Rate
0.0097	0.0651	0.034	0.0213	0.0489	0.0026	0.0041	0.0245	0.0899	0.0462	0.016	0.029	0.0247	0.0314	0.2019
0.0154	0.0947	0.0312	0.0263	0.0495	0.0185	0.0377	0.0331	0.0414	0.0734	0.0052	0.0747	0.0347	0.0266	0.172
0.0142	0.087	0.0177	0.0164	0.0398	0.1716	0.0107	0.0213	0.1553	0.0844	0.0505	0.0754	0.0362	0.0207	0.1643
0.0311	0.0229	0.0131	0.0046	0.1086	0.0969	0.0401	0.0304	0.0452	0.1084	0.0501	0.0698	0.0242	0.026	0.1407
Mean Lag Time
1.0132	1.1219	1.0197	1.0746	1.521	1.0108	0.9831	1.4994	1.0224	0.9848	1.1116	1.0284	1.0336	1.0066	1.0015
1.0678	1.0134	0.9913	1.4707	2.5249	0.983	0.986	1.6326	0.9468	0.9807	1.1014	1.0165	1.0388	1.0018	1.0109
0.9575	1.1003	1.0349	1.118	1.4216	1.0489	1.3801	1.4587	1.0392	0.9786	1.0008	1.0139	0.96	1.0083	1.0039
1.0063	1.0897	1.0047	1.145	2.1321	1.2095	1.0691	1.0946	0.9924	0.9604	1.0063	1.0097	0.9621	1.0292	1.0087
Std Lag Time
0.0234	0.0282	0.0119	0.0192	0.125	0.0034	0.0537	0.1269	0.0098	0.0232	0.0364	0.0208	0.0195	0.0202	0.0103
0.0061	0.028	0.0043	0.1184	0.1667	0.0103	0.0186	0.056	0.0194	0.0148	0.0322	0.0166	0.0256	0.0131	0.0118
0.0123	0.0449	0.0084	0.0312	0.0633	0.0442	0.1362	0.0236	0.0307	0.023	0.0063	0.0191	0.0348	0.0182	0.0157
0.0195	0.0118	0.0045	0.0141	0.0746	0.0203	0.0386	0.032	0.0242	0.0549	0.0318	0.0213	0.031	0.0251	0.0133

## Sheet: Figure 2C
Figure 2C
	Left Panel
		Dapt	Amp	Ox	Ceft	Fos	Tet	Doxy	Tig	Spec	Line	Cam	Cip	Lev	Nitro	Rif
	Direct Resistance Developed (log2 change in IC50)	4.65	1.05	1.96	4.43	3.14	1.49	3.29	2.06	11	4.06	0.65	4.72	4.03	0.64	5.94
	Variabilty	3.98	1.28	1.74	1.99	2.21	1.3	2.41	1.87	1.67	1.9	0.9	2.06	1.95	0.58	3.47
	Right Panel
	Interprofile distance between mutants. High lighted are the inter-drug distances, while the non-highlighted are the distances between different selecting drugs.
		Dapt 1	Dapt 2	Dapt 3	Dapt 4	Amp 1	Amp 2	Amp 3	Amp 4	Ox 1	Ox 2	Ox 3	Ox 4	Ceft 1	Ceft 2	Ceft 3	Ceft 4	Fosfo 1	Fosfo 2	Fosfo 3	Fosfo 4	Tet 1	Tet 2	Tet 3	Tet 4	Doxy 1	Doxy 2	Doxy 3	Doxy 4	Tig 1	Tig 2	Tig 3	Tig 4	Spec 1	Spec 2	Spec 3	Spec 4	Line 1	Line 2	Line 3	Line 4	Cip 1	Cip 2	Cip 3	Cip 4	Levo 1	Levo 2	Levo 3	Levo 4
	Dapt 1	0	10.6477	2.44671	1.45623	4.10182	2.23195	4.04712	3.57575	2.70143	2.3384	1.59599	1.9041	4.45421	4.80247	4.46994	4.54964	4.45496	7.08435	6.50687	4.9957	3.05378	2.73313	3.07942	4.28158	4.09459	3.29624	4.71556	6.44558	3.78755	4.3425	4.98476	2.58465	2.35465	2.0911	2.71665	1.95704	2.63013	3.37933	2.02203	2.22396	4.61563	3.55919	4.45639	5.32908	4.82959	4.44665	4.13594	3.92241
	Dapt 2	10.6477	0	9.10897	10.3101	14.0923	12.086	13.9951	12.9639	12.8913	12.506	11.69	9.22065	4.97024	4.55177	4.15458	4.22077	11.47	12.29	12.8928	9.16372	10.7223	10.8107	10.821	10.1396	11.168	10.266	10.8506	12.8273	11.6358	12.0167	12.0072	10.7644	10.0646	9.81534	8.31976	9.78424	9.07183	7.89903	10.0902	8.89753	12.4362	11.5481	11.5162	12.6677	8.67126	10.434	11.0246	10.4237
	Dapt 3	2.44671	9.10897	0	2.22347	5.9434	3.55419	5.58932	4.89431	4.14794	3.61602	3.28035	1.83518	5.24134	5.78646	5.38607	5.6633	6.12296	8.55583	8.21945	5.86253	2.55574	2.26896	2.40699	3.49793	4.29002	2.83739	5.38935	6.9561	4.68548	5.33894	5.78778	2.76641	2.13953	1.69921	1.74161	1.26341	2.23379	2.52937	1.73367	1.62425	5.05137	4.29824	4.23449	5.49356	5.00321	4.41397	4.61142	3.97712
	Dapt 4	1.45623	10.3101	2.22347	0	4.25692	2.41948	4.04372	3.4736	3.2977	2.85244	1.978	2.00666	4.00187	4.40192	4.07431	4.28866	4.70375	7.20938	6.63143	5.17254	3.43198	3.05841	3.32859	4.45295	4.8086	3.7839	5.35752	7.09297	4.2496	4.91161	5.506	2.95205	2.94917	2.70102	2.92469	2.43154	2.94741	3.40856	2.53302	2.44164	5.29915	4.28248	4.71207	5.68455	4.92311	4.65775	4.57085	4.2771
	Amp 1	4.10182	14.0923	5.9434	4.25692	0	2.66378	1.21289	1.86856	2.44882	2.75871	2.6959	5.07968	2.28919	4.43683	4.02216	3.83758	5.80128	8.06061	6.71966	7.95052	5.64688	5.45217	5.65737	6.96714	6.27522	5.87957	6.48952	7.47159	5.60919	5.78053	6.30613	5.32766	5.57848	5.50901	6.87762	5.74439	6.31557	7.06672	5.58191	5.88718	5.63015	5.57698	6.22719	6.34787	8.06007	7.07602	6.65837	6.69749
	Amp 2	2.23195	12.086	3.55419	2.41948	2.66378	0	2.41267	2.06083	1.7218	1.76159	1.71785	3.44337	3.88986	5.61029	5.15246	5.04115	5.94191	8.50251	7.47041	7.38788	3.27226	3.21162	3.39525	4.92105	4.32613	3.57521	5.27791	6.33058	4.42527	4.77614	5.34422	3.52375	3.54047	3.37157	4.95451	3.64185	4.37718	4.87413	3.48617	3.67157	4.36006	4.52654	4.48578	4.98107	6.72975	5.38813	5.27451	4.9177
	Amp 3	4.04712	13.9951	5.58932	4.04372	1.21289	2.41267	0	1.69988	1.84464	1.96176	2.20347	4.75387	2.80831	4.69266	4.27411	4.37072	6.18302	8.50957	7.29064	8.19701	5.33233	5.00229	5.19333	6.68079	6.29759	5.64816	6.71353	7.57505	5.55222	5.92413	6.37973	5.07378	5.30784	5.17801	6.57353	5.36325	6.10075	6.97945	5.24221	5.76554	5.43412	5.31859	5.65107	5.84615	8.02704	6.73594	6.40088	6.47813
	Amp 4	3.57575	12.9639	4.89431	3.4736	1.86856	2.06083	1.69988	0	1.52089	1.7488	1.66148	3.80842	2.91851	4.9001	4.49601	4.58189	6.16685	8.52201	7.42272	7.84307	4.83565	4.68125	4.84891	6.20734	5.53669	4.95996	5.99728	7.03114	5.16372	5.37992	5.90778	4.59987	4.83942	4.69331	6.0117	4.92733	5.63436	6.23466	4.83943	5.11076	5.12667	5.12369	5.44535	5.70557	7.42758	6.29553	6.01964	5.9755
	Ox 1	2.70143	12.8913	4.14794	3.2977	2.44882	1.7218	1.84464	1.52089	0	1.04652	1.95499	4.1817	4.00424	5.54566	5.09584	5.35192	6.24974	9.09497	7.98364	7.51306	3.67674	3.29077	3.61267	5.60205	4.77432	3.93001	5.84011	6.41529	5.01569	5.32477	5.86392	3.75259	3.55199	3.50625	5.23298	3.74204	4.717	5.69991	3.4195	4.40792	4.47399	4.29331	4.67957	5.13725	6.94895	5.41419	4.8001	4.79296
	Ox 2	2.3384	12.506	3.61602	2.85244	2.75871	1.76159	1.96176	1.7488	1.04652	0	1.59944	3.6521	3.7967	5.28883	4.84415	5.25336	5.98054	8.78097	7.78011	7.15616	3.29571	2.73556	3.03033	4.97672	4.90304	3.67732	5.69932	6.43424	4.57097	5.00249	5.52973	3.07896	3.1442	3.00633	4.64858	3.10566	4.17628	5.42778	2.86541	4.03752	4.33293	4.01801	4.37133	5.07027	6.80412	5.35918	4.89798	4.8663
	Ox 3	1.59599	11.69	3.28035	1.978	2.6959	1.71785	2.20347	1.66148	1.95499	1.59944	0	2.78629	2.87557	4.38968	3.99775	4.25772	4.71747	7.57664	6.61717	5.90214	3.55531	3.00083	3.26205	4.95651	4.95407	3.68246	5.07121	6.34597	4.21243	4.7852	5.19196	3.09771	2.96177	2.73392	3.99472	2.88991	3.44479	4.66136	2.6992	3.3306	4.4538	3.61818	4.111	4.91998	5.86126	5.15683	4.70494	4.69069
	Ox 4	1.9041	9.22065	1.83518	2.00666	5.07968	3.44337	4.75387	3.80842	4.1817	3.6521	2.78629	0	2.81318	4.53502	4.15183	4.56867	4.9088	7.45576	7.07669	4.8734	3.23028	2.68214	2.88238	3.7963	4.79325	2.80676	4.07664	6.07443	3.91826	4.68759	4.79565	2.70551	2.03784	1.57041	1.57204	1.59233	1.31966	3.06575	1.69234	1.96789	4.66196	3.71459	4.15612	5.49978	4.32723	4.46672	4.30195	4.22165
	Ceft 1	4.45421	4.97024	5.24134	4.00187	2.28919	3.88986	2.80831	2.91851	4.00424	3.7967	2.87557	2.81318	0	3.8282	3.49153	3.37877	4.97365	6.83731	5.62124	5.97074	6.03349	5.86604	6.00152	6.30299	7.09633	6.00374	5.99328	8.16169	6.06252	6.37341	6.78295	5.65207	5.36773	5.27643	5.28917	5.53343	5.50631	5.46037	5.76371	5.14523	6.19793	5.9275	6.6891	7.26525	5.8898	6.84557	6.87555	6.78361
	Ceft 2	4.80247	4.55177	5.78646	4.40192	4.43683	5.61029	4.69266	4.9001	5.54566	5.28883	4.38968	4.53502	3.8282	0	0.789113	1.74149	3.84046	5.37899	4.37035	4.4414	7.50033	7.12526	7.35488	7.81958	8.44312	7.37367	7.43569	9.47757	6.28739	6.48881	6.98001	5.73222	6.53833	6.08418	5.56171	6.16985	6.05852	6.19712	6.34204	5.80852	8.03472	6.3245	7.58158	8.17141	6.29551	7.6296	7.46598	7.65386
	Ceft 3	4.46994	4.15458	5.38607	4.07431	4.02216	5.15246	4.27411	4.49601	5.09584	4.84415	3.99775	4.15183	3.49153	0.789113	0	1.47211	3.88276	5.67963	4.55777	4.50843	7.0949	6.72913	6.9563	7.52701	8.01024	6.91614	7.20103	9.19841	6.30309	6.46623	6.93378	5.50769	6.10956	5.61392	5.28152	5.7974	5.77718	5.85469	5.97527	5.38203	7.59814	5.92022	7.17521	7.75582	6.27675	7.42692	7.25541	7.38579
	Ceft 4	4.54964	4.22077	5.6633	4.28866	3.83758	5.04115	4.37072	4.58189	5.35192	5.25336	4.25772	4.56867	3.37877	1.74149	1.47211	0	3.52979	5.33912	3.87602	4.40433	7.13702	6.92561	7.14078	7.64284	7.75254	6.93881	6.98795	9.08866	6.63112	6.70489	7.2011	6.05284	6.25086	5.8087	5.62999	6.10121	5.88224	5.55217	6.20762	5.22616	7.61919	6.16141	7.32386	7.77451	6.28363	7.58447	7.47638	7.41472
	Fosfo 1	4.45496	11.47	6.12296	4.70375	5.80128	5.94191	6.18302	6.16685	6.24974	5.98054	4.71747	4.9088	4.97365	3.84046	3.88276	3.52979	0	2.97804	2.422	2.84243	7.28286	6.88057	7.09737	7.63088	8.06663	7.09997	6.39562	8.72535	5.92462	6.35152	6.56814	6.06323	6.16019	5.83089	5.65415	5.89242	5.26173	6.2864	5.86757	5.49743	7.43285	5.46459	7.12063	7.82143	6.18824	7.53228	7.10011	7.28944
	Fosfo 2	7.08435	12.29	8.55583	7.20938	8.06061	8.50251	8.50957	8.52201	9.09497	8.78097	7.57664	7.45576	6.83731	5.37899	5.67963	5.33912	2.97804	0	2.20182	3.81532	9.81173	9.48644	9.66514	9.72918	10.6624	9.79669	8.58064	11.0851	7.84298	8.22581	8.48271	8.48264	8.73817	8.4234	7.7868	8.34267	7.50659	8.36076	8.42362	7.90086	9.85151	7.86431	9.53233	10.1731	7.83072	9.6923	9.4426	9.5964
	Fosfo 3	6.50687	12.8928	8.21945	6.63143	6.71966	7.47041	7.29064	7.42272	7.98364	7.78011	6.61717	7.07669	5.62124	4.37035	4.55777	3.87602	2.422	2.20182	0	4.34742	9.12776	8.83414	9.03713	9.36578	9.86743	9.13636	8.17447	10.4862	7.79695	8.04147	8.36707	8.08982	8.15987	7.89889	7.78597	7.99518	7.39574	8.08782	7.99871	7.42939	9.12412	7.45411	9.07592	9.57289	7.995	9.43021	9.10549	9.1998
	Fosfo 4	4.9957	9.16372	5.86253	5.17254	7.95052	7.38788	8.19701	7.84307	7.51306	7.15616	5.90214	4.8734	5.97074	4.4414	4.50843	4.40433	2.84243	3.81532	4.34742	0	7.70216	7.33035	7.51737	7.65745	8.71486	7.41511	6.74794	9.37543	6.71191	7.16194	7.34537	6.52419	6.22502	5.90559	4.91273	5.88232	5.08396	6.00653	6.14083	5.59636	8.14583	6.07258	7.73069	8.73171	5.39182	7.61194	7.29723	7.42012
	Tet 1	3.05378	10.7223	2.55574	3.43198	5.64688	3.27226	5.33233	4.83565	3.67674	3.29571	3.55531	3.23028	6.03349	7.50033	7.0949	7.13702	7.28286	9.81173	9.12776	7.70216	0	1.25435	1.2341	2.39935	1.99251	0.830662	3.00535	1.48977	2.98107	3.1038	2.8711	1.95003	2.19918	2.54083	3.67074	2.30337	3.30563	3.86335	2.41907	3.06372	3.933	4.91151	4.38532	5.50368	5.96773	4.47451	4.80673	3.8995
	Tet 2	2.73313	10.8107	2.26896	3.05841	5.45217	3.21162	5.00229	4.68125	3.29077	2.73556	3.00083	2.68214	5.86604	7.12526	6.72913	6.92561	6.88057	9.48644	8.83414	7.33035	1.25435	0	0.683081	2.70712	2.90102	1.16207	3.0701	1.56697	2.97983	3.45245	2.69177	1.69487	1.4976	1.886	3.12994	1.57896	2.93978	4.16836	1.80449	3.15812	3.8772	4.43961	4.06967	5.3778	5.6898	4.26996	4.34768	3.8891
	Tet 3	3.07942	10.821	2.40699	3.32859	5.65737	3.39525	5.19333	4.84891	3.61267	3.03033	3.26205	2.88238	6.00152	7.35488	6.9563	7.14078	7.09737	9.66514	9.03713	7.51737	1.2341	0.683081	0	2.45367	2.95872	1.15702	3.05869	1.47414	2.98347	3.41009	2.70379	1.60975	1.80297	2.15214	3.31195	1.86118	3.1135	4.31497	2.19262	3.31015	3.63065	4.42834	3.84662	5.17461	5.99445	4.70969	4.84839	4.3119
	Tet 4	4.28158	10.1396	3.49793	4.45295	6.96714	4.92105	6.68079	6.20734	5.60205	4.97672	4.95651	3.7963	6.30299	7.81958	7.52701	7.64284	7.63088	9.72918	9.36578	7.65745	2.39935	2.70712	2.45367	0	3.56418	1.85551	2.22144	1.98436	2.60728	3.03399	2.75857	2.22883	3.31592	3.76897	3.67962	3.17314	3.54385	4.44772	3.56749	4.04268	4.77798	5.90055	5.49567	6.85282	6.06114	5.47591	6.03035	5.25169
	Doxy 1	4.09459	11.168	4.29002	4.8086	6.27522	4.32613	6.29759	5.53669	4.77432	4.90304	4.95407	4.79325	7.09633	8.44312	8.01024	7.75254	8.06663	10.6624	9.86743	8.71486	1.99251	2.90102	2.95872	3.56418	0	2.61926	4.16598	3.87611	3.86452	3.48159	4.07241	3.73184	4.57423	4.39161	5.69196	4.76633	5.29014	4.85841	4.45622	4.32827	5.58852	6.15886	5.77282	6.15039	7.36048	6.14668	5.88575	5.56122
	Doxy 2	3.29624	10.266	2.83739	3.7839	5.87957	3.57521	5.64816	4.95996	3.93001	3.67732	3.68246	2.80676	6.00374	7.37367	6.91614	6.93881	7.09997	9.79669	9.13636	7.41511	0.830662	1.16207	1.15702	1.85551	2.61926	0	3.69095	4.43133	3.06879	3.47984	4.02051	1.83287	2.23893	2.2045	3.57147	2.55231	3.39601	3.91032	2.4654	3.03302	4.29219	4.75861	4.51256	5.55562	5.94184	4.93149	4.65694	4.47834
	Doxy 3	4.71556	10.8506	5.38935	5.35752	6.48952	5.27791	6.71353	5.99728	5.84011	5.69932	5.07121	4.07664	5.99328	7.43569	7.20103	6.98795	6.39562	8.58064	8.17447	6.74794	3.00535	3.0701	3.05869	2.22144	4.16598	3.69095	0	3.15534	1.7755	1.98952	1.92094	3.33786	4.39508	4.61533	4.84133	4.78832	4.63793	5.42372	4.78812	4.93983	5.12061	5.6152	6.20713	7.02202	5.82202	6.54055	5.92841	6.27623
	Doxy 4	6.44558	12.8273	6.9561	7.09297	7.47159	6.33058	7.57505	7.03114	6.41529	6.43424	6.34597	6.07443	8.16169	9.47757	9.19841	9.08866	8.72535	11.0851	10.4862	9.37543	1.48977	1.56697	1.47414	1.98436	3.87611	4.43133	3.15534	0	3.54674	3.11217	2.20168	4.33171	6.02433	6.18476	6.95928	6.40984	6.75433	7.3689	6.20831	6.74953	6.29056	7.19256	7.26862	7.75164	8.2451	8.0329	7.22797	7.74798
	Tig 1	3.78755	11.6358	4.68548	4.2496	5.60919	4.42527	5.55222	5.16372	5.01569	4.57097	4.21243	3.91826	6.06252	6.28739	6.30309	6.63112	5.92462	7.84298	7.79695	6.71191	2.98107	2.97983	2.98347	2.60728	3.86452	3.06879	1.7755	3.54674	0	1.69358	2.32596	2.8526	4.51571	4.5648	4.47525	4.0284	4.08094	5.23438	3.89532	4.5812	4.72913	5.33602	5.5275	6.42346	6.06605	5.75635	5.57892	5.70723
	Tig 2	4.3425	12.0167	5.33894	4.91161	5.78053	4.77614	5.92413	5.37992	5.32477	5.00249	4.7852	4.68759	6.37341	6.48881	6.46623	6.70489	6.35152	8.22581	8.04147	7.16194	3.1038	3.45245	3.41009	3.03399	3.48159	3.47984	1.98952	3.11217	1.69358	0	2.13141	3.14447	5.00377	4.98053	5.18342	4.60158	5.06021	5.80327	4.70794	5.08031	5.21822	5.92014	6.29617	6.92475	7.09268	6.80376	6.53626	6.5579
	Tig 3	4.98476	12.0072	5.78778	5.506	6.30613	5.34422	6.37973	5.90778	5.86392	5.52973	5.19196	4.79565	6.78295	6.98001	6.93378	7.2011	6.56814	8.48271	8.36707	7.34537	2.8711	2.69177	2.70379	2.75857	4.07241	4.02051	1.92094	2.20168	2.32596	2.13141	0	3.55362	5.47303	5.40536	5.60366	5.24285	5.32869	6.28677	5.01881	5.53324	5.69113	6.18946	6.53538	7.23424	7.28924	7.25518	6.73938	7.14751
	Tig 4	2.58465	10.7644	2.76641	2.95205	5.32766	3.52375	5.07378	4.59987	3.75259	3.07896	3.09771	2.70551	5.65207	5.73222	5.50769	6.05284	6.06323	8.48264	8.08982	6.52419	1.95003	1.69487	1.60975	2.22883	3.73184	1.83287	3.33786	4.33171	2.8526	3.14447	3.55362	0	2.73743	2.77072	3.4434	2.44403	3.44532	4.69632	2.50456	3.50076	3.70759	4.58816	4.77194	5.90396	6.31809	5.64512	5.38596	5.37538
	Spec 1	2.35465	10.0646	2.13953	2.94917	5.57848	3.54047	5.30784	4.83942	3.55199	3.1442	2.96177	2.03784	5.36773	6.53833	6.10956	6.25086	6.16019	8.73817	8.15987	6.22502	2.19918	1.4976	1.80297	3.31592	4.57423	2.23893	4.39508	6.02433	4.51571	5.00377	5.47303	2.73743	0	1.19474	2.59041	1.57785	2.50579	3.91047	1.80917	2.84343	3.58972	3.82491	4.15936	5.54655	4.95778	4.24458	4.04692	3.80656
	Spec 2	2.0911	9.81534	1.69921	2.70102	5.50901	3.37157	5.17801	4.69331	3.50625	3.00633	2.73392	1.57041	5.27643	6.08418	5.61392	5.8087	5.83089	8.4234	7.89889	5.90559	2.54083	1.886	2.15214	3.76897	4.39161	2.2045	4.61533	6.18476	4.5648	4.98053	5.40536	2.77072	1.19474	0	2.30443	1.21926	2.19641	3.51141	1.31008	2.18863	3.96006	3.36034	3.68007	5.0526	5.13434	4.2791	4.1392	3.88504
	Spec 3	2.71665	8.31976	1.74161	2.92469	6.87762	4.95451	6.57353	6.0117	5.23298	4.64858	3.99472	1.57204	5.28917	5.56171	5.28152	5.62999	5.65415	7.7868	7.78597	4.91273	3.67074	3.12994	3.31195	3.67962	5.69196	3.57147	4.84133	6.95928	4.47525	5.18342	5.60366	3.4434	2.59041	2.30443	0	1.82291	1.35181	3.15471	2.16562	2.64396	5.26692	4.22448	4.59793	6.19978	3.77084	4.0501	4.22642	4.06134
	Spec 4	1.95704	9.78424	1.26341	2.43154	5.74439	3.64185	5.36325	4.92733	3.74204	3.10566	2.88991	1.59233	5.53343	6.16985	5.7974	6.10121	5.89242	8.34267	7.99518	5.88232	2.30337	1.57896	1.86118	3.17314	4.76633	2.55231	4.78832	6.40984	4.0284	4.60158	5.24285	2.44403	1.57785	1.21926	1.82291	0	1.69086	3.43278	0.74773	2.30311	4.3291	3.68683	3.88014	5.39652	4.86431	3.94114	4.00264	3.65147
	Line 1	2.63013	9.07183	2.23379	2.94741	6.31557	4.37718	6.10075	5.63436	4.717	4.17628	3.44479	1.31966	5.50631	6.05852	5.77718	5.88224	5.26173	7.50659	7.39574	5.08396	3.30563	2.93978	3.1135	3.54385	5.29014	3.39601	4.63793	6.75433	4.08094	5.06021	5.32869	3.44532	2.50579	2.19641	1.35181	1.69086	0	2.70662	1.77485	2.05124	5.029	4.01538	4.32415	5.80842	3.88823	3.9383	4.15846	3.64685
	Line 2	3.37933	7.89903	2.52937	3.40856	7.06672	4.87413	6.97945	6.23466	5.69991	5.42778	4.66136	3.06575	5.46037	6.19712	5.85469	5.55217	6.2864	8.36076	8.08782	6.00653	3.86335	4.16836	4.31497	4.44772	4.85841	3.91032	5.42372	7.3689	5.23438	5.80327	6.28677	4.69632	3.91047	3.51141	3.15471	3.43278	2.70662	0	3.36528	1.68565	6.32058	5.67033	5.32252	6.42354	4.46792	4.29167	5.05336	3.80196
	Line 3	2.02203	10.0902	1.73367	2.53302	5.58191	3.48617	5.24221	4.83943	3.4195	2.86541	2.6992	1.69234	5.76371	6.34204	5.97527	6.20762	5.86757	8.42362	7.99871	6.14083	2.41907	1.80449	2.19262	3.56749	4.45622	2.4654	4.78812	6.20831	3.89532	4.70794	5.01881	2.50456	1.80917	1.31008	2.16562	0.74773	1.77485	3.36528	0	2.20769	4.64401	3.8771	4.05701	5.41524	4.89567	3.77448	3.71684	3.35201
	Line 4	2.22396	8.89753	1.62425	2.44164	5.88718	3.67157	5.76554	5.11076	4.40792	4.03752	3.3306	1.96789	5.14523	5.80852	5.38203	5.22616	5.49743	7.90086	7.42939	5.59636	3.06372	3.15812	3.31015	4.04268	4.32827	3.03302	4.93983	6.74953	4.5812	5.08031	5.53324	3.50076	2.84343	2.18863	2.64396	2.30311	2.05124	1.68565	2.20769	0	5.33392	4.50393	4.45349	5.57676	4.94691	4.48564	4.83138	3.87937
	Cip 1	4.61563	12.4362	5.05137	5.29915	5.63015	4.36006	5.43412	5.12667	4.47399	4.33293	4.4538	4.66196	6.19793	8.03472	7.59814	7.61919	7.43285	9.85151	9.12412	8.14583	3.933	3.8772	3.63065	4.77798	5.58852	4.29219	5.12061	6.29056	4.72913	5.21822	5.69113	3.70759	3.58972	3.96006	5.26692	4.3291	5.029	6.32058	4.64401	5.33392	0	3.47986	3.71233	4.2573	5.65471	4.28626	3.91932	4.0345
	Cip 2	3.55919	11.5481	4.29824	4.28248	5.57698	4.52654	5.31859	5.12369	4.29331	4.01801	3.61818	3.71459	5.9275	6.3245	5.92022	6.16141	5.46459	7.86431	7.45411	6.07258	4.91151	4.43961	4.42834	5.90055	6.15886	4.75861	5.6152	7.19256	5.33602	5.92014	6.18946	4.58816	3.82491	3.36034	4.22448	3.68683	4.01538	5.67033	3.8771	4.50393	3.47986	0	2.79084	3.50437	4.2088	3.05658	2.10062	3.00118
	Cip 3	4.45639	11.5162	4.23449	4.71207	6.22719	4.48578	5.65107	5.44535	4.67957	4.37133	4.111	4.15612	6.6891	7.58158	7.17521	7.32386	7.12063	9.53233	9.07592	7.73069	4.38532	4.06967	3.84662	5.49567	5.77282	4.51256	6.20713	7.26862	5.5275	6.29617	6.53538	4.77194	4.15936	3.68007	4.59793	3.88014	4.32415	5.32252	4.05701	4.45349	3.71233	2.79084	0	1.77893	4.45401	1.56266	1.83625	1.80031
	Cip 4	5.32908	12.6677	5.49356	5.68455	6.34787	4.98107	5.84615	5.70557	5.13725	5.07027	4.91998	5.49978	7.26525	8.17141	7.75582	7.77451	7.82143	10.1731	9.57289	8.73171	5.50368	5.3778	5.17461	6.85282	6.15039	5.55562	7.02202	7.75164	6.42346	6.92475	7.23424	5.90396	5.54655	5.0526	6.19978	5.39652	5.80842	6.42354	5.41524	5.57676	4.2573	3.50437	1.77893	0	5.43833	2.68282	2.63886	2.5241
	Levo 1	4.82959	8.67126	5.00321	4.92311	8.06007	6.72975	8.02704	7.42758	6.94895	6.80412	5.86126	4.32723	5.8898	6.29551	6.27675	6.28363	6.18824	7.83072	7.995	5.39182	5.96773	5.6898	5.99445	6.06114	7.36048	5.94184	5.82202	8.2451	6.06605	7.09268	7.28924	6.31809	4.95778	5.13434	3.77084	4.86431	3.88823	4.46792	4.89567	4.94691	5.65471	4.2088	4.45401	5.43833	0	3.69528	3.76847	3.96449
	Levo 2	4.44665	10.434	4.41397	4.65775	7.07602	5.38813	6.73594	6.29553	5.41419	5.35918	5.15683	4.46672	6.84557	7.6296	7.42692	7.58447	7.53228	9.6923	9.43021	7.61194	4.47451	4.26996	4.70969	5.47591	6.14668	4.93149	6.54055	8.0329	5.75635	6.80376	7.25518	5.64512	4.24458	4.2791	4.0501	3.94114	3.9383	4.29167	3.77448	4.48564	4.28626	3.05658	1.56266	2.68282	3.69528	0	1.88215	1.34889
	Levo 3	4.13594	11.0246	4.61142	4.57085	6.65837	5.27451	6.40088	6.01964	4.8001	4.89798	4.70494	4.30195	6.87555	7.46598	7.25541	7.47638	7.10011	9.4426	9.10549	7.29723	4.80673	4.34768	4.84839	6.03035	5.88575	4.65694	5.92841	7.22797	5.57892	6.53626	6.73938	5.38596	4.04692	4.1392	4.22642	4.00264	4.15846	5.05336	3.71684	4.83138	3.91932	2.10062	1.83625	2.63886	3.76847	1.88215	0	2.10865
	Levo 4	3.92241	10.4237	3.97712	4.2771	6.69749	4.9177	6.47813	5.9755	4.79296	4.8663	4.69069	4.22165	6.78361	7.65386	7.38579	7.41472	7.28944	9.5964	9.1998	7.42012	3.8995	3.8891	4.3119	5.25169	5.56122	4.47834	6.27623	7.74798	5.70723	6.5579	7.14751	5.37538	3.80656	3.88504	4.06134	3.65147	3.64685	3.80196	3.35201	3.87937	4.0345	3.00118	1.80031	2.5241	3.96449	1.34889	2.10865	0
	Rifamp 1	1.39205	10.3745	2.40761	2.22937	4.90559	3.31973	4.81745	4.44569	2.886	2.64106	2.06565	1.90845	4.69982	4.56468	4.4835	4.0625	2.29521	3.41517	3.28583	3.48951	3.00937	2.45206	2.90222	4.63615	4.38487	2.80298	4.65108	6.27041	3.92083	4.6673	5.05365	2.96292	2.32495	1.81406	2.72861	1.79103	2.30482	3.49638	1.38597	2.4672	4.64161	3.3035	3.87284	4.99184	4.0058	3.47945	3.0111	3.0269
	Rifamp 2	1.22967	11.0502	2.56494	1.52997	3.94975	2.65908	3.77874	3.52058	2.22517	1.77533	1.25861	2.54523	4.05247	3.34896	3.272	2.90838	2.09967	3.44671	2.59069	3.88799	3.4207	2.7844	3.11519	5.01699	4.98826	3.45377	5.35088	6.68823	4.26157	4.75771	5.29302	2.59338	2.89042	2.43895	3.59502	2.49978	3.49294	4.5656	2.43329	3.2827	4.93141	3.73355	4.30202	5.23931	5.34985	4.8442	4.37486	4.45212
	Rifamp 3	6.18746	5.17526	4.68977	5.98583	9.77492	7.81618	9.58639	8.7713	8.10756	7.76849	7.01974	4.86594	5.03286	4.07631	3.90431	3.51085	6.52948	6.85324	7.39828	4.62826	6.51908	6.3241	6.40818	6.7836	7.47072	5.86304	7.30943	9.21961	7.97907	8.52861	8.56114	6.63468	5.60069	5.19568	4.20973	5.38337	4.99798	4.49049	5.62625	4.89801	8.15139	6.99716	6.92841	8.16389	4.9841	6.31288	6.59892	6.24974
	Rifamp 4	7.15079	3.82557	5.55066	6.91676	10.8199	8.82174	10.6555	9.76476	9.28007	8.87446	8.18258	5.80168	4.52211	3.78385	3.66128	3.31703	7.66189	7.78747	8.46544	5.56782	7.15583	7.09053	7.1343	6.90417	8.34561	6.76922	7.895	9.86848	8.58418	9.0861	9.1873	7.39421	6.4409	6.2099	4.89282	6.22082	5.75356	5.15219	6.52982	5.80728	8.97388	8.21136	8.13025	9.44307	5.52868	7.0925	7.56532	7.12535
[truncated: 4 more columns]

## Sheet: Figure 3, DAP
Figure 3: Daptomcyin Coefficients (panel A)
Estimated Hill coefficient and IC50 parameter for Daptomycin dose-response curves
Mutants (labeled by selecting drug)	IC50	Hill Coef	IC50 SEM*		*SEM of fitted IC50 parameter from nonlinear least squares fitting
Dapt 1	60.7596	1.36506	12.4604
Dapt 2	80.4582	1.3904	10.4032
Dapt 3	163.071	1.80964	12.6603
Dapt 4	99.2576	1.39625	10.5717
Amp 1	11.21	0.961528	3.57868
Amp 2	14.4688	1.13818	3.54973
Amp 3	9.23805	1.98046	0.995131
Amp 4	11.3929	1.36178	2.14206
Ox 1	8.31304	2.43701	0.505278
Ox 2	5.96321	2.45181	0.72299
Ox 3	5.94877	2.9953	0.40053
Ox 4	3.59903	1.76221	0.349704
Ceft 1	6.29727	3.11678	0.435502
Ceft 2	4.08798	3.45132	0.281254
Ceft 3	4.57541	4.59796	0.221818
Ceft 4	8.80242	4.48912	0.111149
Fosfo 1	2.96579	2.34513	0.308017
Fosfo 2	1.87425	1.13551	0.704987
Fosfo 3	3.42724	1.39895	0.196179
Fosfo 4	1.62281	1.88084	0.0290176
Tet 1	8.73673	1.13551	1.80754
Tet 2	4.74199	1.39895	0.686415
Tet 3	4.74277	1.88084	0.50484
Tet 4	4.44447	1.39895	0.447273
Doxy 1	31.8796	1.45683	16.2305
Doxy 2	8.03198	9.87036	2.7007
Doxy 3	3.80398	2.27157	0.60048
Doxy 4	5.3065	2.27157	0.778922
Tig 1	3.81329	4.98484	0.244884
Tig 2	5.86323	1.35185	2.12387
Tig 3	3.52176	1.36506	0.287223
Tig 4	4.1004	1.3904	0.963975
Spec 1	3.2223	1.56619	0.497975
Spec 2	4.92485	1.35027	0.851284
Spec 3	2.45197	2.14311	0.201494
Spec 4	3.53556	4.86203	0.194413
Line 1	4.34672	1.31227	0.847153
Line 2	19.1782	1.31227	0.847153
Line 3	4.67544	1.60625	0.975198
Line 4	13.0627	1.60625	0.975198
Cam 1	6.71952	2.9911	0.845041
Cam 2	7.3799	4.7778	0.775522
Cam 3	10.6035	1.84244	2.11059
Cam 4	7.00131	3.50453	0.604814
Cip 1	3.4213	6.18074	0.19503
Cip 2	2.9296	3.40478	0.246701
Cip 3	6.7273	4.48912	1.05447
Cip 4	13.5124	1.45683	4.23046
Levo 1	2.29647	3.556	0.206045
Levo 2	6.44968	1.53058	1.09263
Levo 3	4.11143	2.8828	0.42965
Levo 4	9.56718	1.31811	2.41199
Nitro 1	6.81076	2.40576	0.788691
Nitro 2	4.83381	1.27967	0.197854
Nitro 3	6.57753	1.81491	0.92863
Nitro 4	6.55748	2.72297	0.716391
Rifamp 1	5.57979	1.80964	0.702732
Rifamp 2	5.07232	1.39625	0.656872
Rifamp 3	4.90627	1.83875	0.514166
Rifamp 4	3.26426	2.14309	0.31539
V583 1**	3.89615	1.40744	0.624476
V583 2**	3.91739	1.91007	0.968594
V583 3**	3.04122	1.60698	0.32767
V583 4**	3.21114	1.31695	0.564679
V583 5**	2.86903	1.91007	0.379712
V583 6**	4.43276	1.94918	1.15492
V583 7**	3.82014	1.63147	0.751718
V583 8**	4.9106	1.9222	0.570458
**V583 replicates are labeled 1-8

## Sheet: Figure 3, CHL-LZD
	Figure 3B
	Strain	Cam IC50
	V583 Mean	5.97016
	V583 SEM	0.212623
	Cam 1 Day 8	10.5275
	Cam 2 Day 8	10.6194
	Cam 3 Day 8	7.96948
	Cam 4 Day 8	8.60977
	Lin 1 Day 2	6.64479
	Lin 2 Day 2	7.34927
	Lin 3 Day 2	4.76419
	Lin 4 Day 2	4.25673
	Lin 1 Day 4	3.90628
	Lin 2 Day 4	3.30389
	Lin 3 Day 4	4.48538
	Lin 4 Day 4	4.11344
	Lin 1 Day 6	3.06508
	Lin 2 Day 6	3.6621
	Lin 3 Day 6	6.74181
	Lin 4 Day 6	8.4251
	Lin 1 Day 8	24.6777
	Lin 2 Day 8	18.7452
	Lin 3 Day 8	17.159
	Lin 4 Day 8	26.9783
	Figure 3C-E
	CTM =	Contaminated
	log2 fractional MIC increases in Chl resistance.
		Lzd Day 5	Lzd Day 8			CHL				CHL res	#23S mutations
	1	0.23103	1.08267		1-A	0.719621			Cam1	0.822507	0
	2	1.01169	1.47709		1-B	0.667746			Cam2	0.752524	0
	3	-0.0434885	1.14058		1-C	0.822507			Cam3	0.607677	0
	4	0.721487	1.62194		2-A	0.752524			Cam4	0.385588	1
	5	-0.173843	0.588898		2-B	0.726733			Lin D5 - 6	-0.170474	0
	6	-0.170474	1.56593		2-C	0.594465			Lin D8 - 6	1.56593	5
	7	0.512019	-0.0546267		3-A	0.607677			Lin D5 - 28	-0.441879	0
	8	1.04429	CTM		3-B	0.526874			Lin D8 - 28	1.29883	3
	9	0.0523865	1.28424		3-C	0.574519			Lin D5 - 11	-0.589883	0
	10	1.40702	1.39014		4-A	0.385588			Lin D5 - 31	-0.40864	0
	11	-0.589883	CTM		4-B	0.371644			Lin D8 - 20	1.55065	3
	12	0.255321	CTM		4-C	0.189917			Lin D8 - 21	1.56664	5
	13	-0.0571703	0.276975
	14	0.483079	1.2163
	15	0.89643	CTM
	16	0.520719	1.35208
	17	1.0605	1.51371
	18	1.08772	1.40509
	19	0.0230491	-0.0187242
	20	0.500037	1.55065
	21	0.816113	1.56664
	22	0.954506	CTM
	23	0.854573	0.0459294
	24	0.979703	CTM
	25	0.734606	1.28752
	26	0.216267	1.23504
	27	0.351999	1.32766
	28	-0.441879	1.29883
	29	-0.335172	0.471534
	30	0.270375	CTM
	31	-0.40864	CTM
	32	0.867951	CTM

## Sheet: Figure 4
Figure 4 uses the data in Figure 1.

## Sheet: Figure5_Panel_A
This is the discrete version of the CS matrix that we fed into the MDP. Resistance ranges from -2 (very sensitive) to + 2 (very resistant).
Here's the idea: at each step, a drug is applied. At the next step, the resistance profile is given by the current resistance profile plus dX, where dX is a column from the matrix below.
The column that is chosen depends on the drug applied at the current step, but otherwise it is chosen randomly (with equal prob) from among the 4 replicates.
For example, if DAP is the current drug, the profile at the next step will be the current profile plus one of the first 4 columns (randomly chosen with uniform probability).
We start all simulations from a profile with no resistance or sensitivity to any drug (all 0's). As a quick example: if you apply DAP 3 timesteps in a row, the DAP resistant will be 0+2+2+2 = 6.
The zero is the resistance at the start, then it increases by 2 resistance levels with each application of DAP (because all 4 replicates show +2 resistance to DAP, so it's deterministic in this case).
The resistance levels to the other drugs will of course depend on the exact realization of the noise (e.g. exactly which of the 4 columns you picked at each of the 3 steps).
									Selecting Drugs (4 replicates per drug)
			DAP	DAP	DAP	DAP	AMP	AMP	AMP	AMP	FOF	FOF	FOF	FOF	TGC	TGC	TGC	TGC	LZD	LZD	LZD	LZD	RIF	RIF	RIF	RIF
			Replicate 1	Replicate 2	Replicate 3	Replicate 4	Replicate 1	Replicate 2	Replicate 3	Replicate 4	Replicate 1	Replicate 2	Replicate 3	Replicate 4	Replicate 1	Replicate 2	Replicate 3	Replicate 4	Replicate 1	Replicate 2	Replicate 3	Replicate 4	Replicate 1	Replicate 2	Replicate 3	Replicate 4
		DAP	2	2	2	2	1	1	1	1	-1	-1	0	-1	0	1	0	0	0	2	1	1	1	1	1	0
		AMP	0	-1	0	1	1	1	1	1	-1	-1	-1	-1	-1	-1	-1	0	-1	-1	-1	-1	0	1	1	1
Testing		FOF	0	0	0	0	0	1	0	-1	2	2	2	2	0	0	0	0	0	0	0	0	0	0	0	0
Drugs		TGC	1	-1	1	0	1	1	1	1	-1	-1	-1	-1	2	2	1	1	1	1	1	1	0	-1	-1	0
		LZD	0	0	1	1	1	1	1	1	0	-1	-1	0	0	0	-1	0	2	2	1	2	0	1	-1	-1
		RIF	-1	-1	0	-1	-1	-1	-1	-1	-2	-2	-2	-2	-1	-1	-1	0	-1	-1	0	-1	2	2	2	2

## Sheet: Figure5_Panel_B
Reward is defined as level of resistance to current drug. It ranges from -1 (most sensitive) to 9 (most resistant) in discrete steps of 1. This numbering scheme is arbitrary. All simulations start from a level of 0.
Below is the mean reward (and standard error) for simulations that follow the optimal policy. Mean is taken over 1000 independent simulations.
		gamma = 0					gamma = 0.7					gamma=0.78					gamma=0.99
	tstep	Reward (mean)	Reward (ste)			tstep	Reward (mean)	Reward (ste)			tstep	Reward (mean)	Reward (ste)			tstep	Reward (mean)	Reward (ste)
	1	0	0			1	0	0			1	0	0			1	0	0
	2	-0.77	0.0298			2	-1	0			2	-1	0			2	-0.73	0.0315
	3	-0.715	0.032			3	-1	0			3	-1	0			3	-0.425	0.035
	4	-0.395	0.0407			4	-0.955	0.0147			4	-0.925	0.0187			4	-0.675	0.0419
	5	-0.71	0.0344			5	-0.8	0.0284			5	-0.8	0.0292			5	-0.76	0.0342
	6	-0.45	0.0447			6	-0.6	0.0476			6	-0.625	0.0542			6	-0.12	0.0816
	7	-0.195	0.0484			7	0.045	0.0869			7	0.16	0.1009			7	-0.57	0.0616
	8	-0.15	0.0529			8	-0.11	0.0817			8	-0.01	0.0932			8	-0.3	0.0857
	9	0.155	0.0618			9	-0.205	0.0761			9	-0.39	0.0708			9	0.065	0.1013
	10	0.46	0.0557			10	-0.005	0.0794			10	0.12	0.0873			10	-0.395	0.0948
	11	0.53	0.0691			11	-0.06	0.0835			11	-0.12	0.0873			11	0.65	0.1503
	12	0.96	0.0621			12	0.26	0.0936			12	0.26	0.1069			12	0.05	0.1365
	13	1.06	0.0679			13	0.28	0.1			13	0.36	0.1145			13	0.275	0.1582
	14	1.335	0.0727			14	0.405	0.1098			14	0.265	0.1076			14	1	0.1936
	15	1.52	0.0709			15	0.565	0.112			15	0.5	0.118			15	0.445	0.1847
	16	1.74	0.0717			16	0.85	0.1169			16	0.775	0.1321			16	1.12	0.2241
	17	1.97	0.0709			17	0.965	0.1277			17	0.57	0.1277			17	0.535	0.2062
	18	2.195	0.0762			18	1.055	0.1323			18	1.13	0.1406			18	1.045	0.2408
	19	2.48	0.073			19	1.435	0.1314			19	0.845	0.1313			19	1.215	0.249
	20	2.6	0.0789			20	1.17	0.1266			20	1.31	0.1544			20	1.115	0.2527
	21	2.88	0.0752			21	1.815	0.123			21	1.31	0.1672			21	1.32	0.2719
	22	2.985	0.0804			22	1.685	0.1474			22	1.305	0.1654			22	2.14	0.3043
	23	3.295	0.0808			23	2.12	0.1431			23	1.545	0.167			23	1.2	0.2754
	24	3.435	0.0778			24	2.11	0.1445			24	1.65	0.167			24	1.29	0.2825
	25	3.69	0.0837			25	2.19	0.1406			25	1.895	0.1759			25	1.18	0.2779
	26	3.925	0.0823			26	2.88	0.1493			26	2.19	0.177			26	1.265	0.2815
	27	4.105	0.0872			27	2.545	0.1561			27	2.23	0.19			27	2.05	0.3125
	28	4.405	0.0824			28	2.97	0.1582			28	2.415	0.1918			28	1.385	0.288
	29	4.49	0.0883			29	3.23	0.1586			29	2.815	0.1967			29	1.87	0.3093
	30	4.775	0.0855			30	3.33	0.1516			30	2.495	0.1913			30	1.615	0.2993
	31	5.05	0.0853			31	3.825	0.1534			31	3.025	0.2075			31	1.41	0.2941
	32	5.19	0.0878			32	3.68	0.1445			32	3.15	0.2144			32	1.615	0.2978
	33	5.385	0.0876			33	4.115	0.1475			33	3.275	0.215			33	1.42	0.2907
	34	5.53	0.0921			34	4.05	0.1545			34	3.235	0.203			34	1.49	0.2937
	35	5.755	0.0898			35	4.495	0.1768			35	3.18	0.2164			35	2.355	0.3234
	36	5.995	0.0846			36	4.55	0.1615			36	4.015	0.209			36	0.955	0.2692
	37	6.185	0.0916			37	4.695	0.1531			37	3.545	0.2203			37	1.84	0.3067
	38	6.28	0.086			38	4.73	0.1419			38	4	0.2219			38	1.55	0.2933
	39	6.485	0.0792			39	4.955	0.1494			39	3.86	0.236			39	1.33	0.2897
	40	6.695	0.0812			40	5.13	0.159			40	3.945	0.2207			40	1.995	0.3123
	41	6.79	0.0739			41	5.13	0.1388			41	3.755	0.2043			41	1.135	0.2782
	42	6.875	0.0691			42	5.47	0.1553			42	4.395	0.2151			42	1.715	0.3047
	43	7.17	0.0699			43	5.355	0.1449			43	4.105	0.205			43	1.28	0.285
	44	7.145	0.0628			44	5.44	0.1523			44	4.085	0.2073			44	1.395	0.2868
	45	7.235	0.0657			45	5.225	0.1479			45	4.255	0.21			45	1.905	0.3086
	46	7.38	0.0591			46	5.715	0.1488			46	4.175	0.2078			46	1.415	0.2901
	47	7.41	0.0602			47	5.41	0.1423			47	4.27	0.2012			47	1.52	0.295
	48	7.525	0.0638			48	5.545	0.138			48	4.355	0.2111			48	1.94	0.3137
	49	7.55	0.0557			49	5.555	0.1437			49	4.27	0.1991			49	1.575	0.2977
	50	7.49	0.0567			50	5.5	0.1489			50	4.22	0.1976			50	1.655	0.2987
	51	7.635	0.0554			51	5.585	0.1486			51	4.455	0.2038			51	1.205	0.2809
	52	7.59	0.0477			52	5.58	0.1534			52	4.055	0.2054			52	1.465	0.2938
	53	7.54	0.052			53	5.76	0.1436			53	4.425	0.2097			53	1.685	0.3035
	54	7.595	0.054			54	5.81	0.1436			54	4.115	0.2132			54	2.075	0.3176
	55	7.5	0.0535			55	5.38	0.1339			55	4.28	0.216			55	1.155	0.2767
	56	7.54	0.0548			56	5.8	0.1446			56	3.96	0.2105			56	1.73	0.3034
	57	7.5	0.0521			57	5.48	0.1456			57	4.455	0.2208			57	1.525	0.2956
	58	7.58	0.0542			58	5.53	0.1423			58	4.14	0.2186			58	1.255	0.2842
	59	7.56	0.0504			59	5.715	0.1397			59	4.56	0.2261			59	1.49	0.296
	60	7.51	0.053			60	5.81	0.1427			60	3.85	0.2128			60	1.685	0.3035
	61	7.55	0.051			61	5.46	0.1419			61	4.185	0.2136			61	1.68	0.3022
	62	7.505	0.0526			62	5.7	0.1409			62	4.11	0.1928			62	1.6	0.3006
	63	7.555	0.0529			63	5.645	0.1487			63	4.66	0.2083			63	1.63	0.2972
	64	7.6	0.054			64	5.735	0.1503			64	4.185	0.2162			64	1.89	0.3113
	65	7.63	0.0508			65	5.53	0.1525			65	4.23	0.2164			65	1.255	0.2803
	66	7.575	0.0595			66	5.645	0.1432			66	4.11	0.194			66	1.515	0.2944
	67	7.64	0.0526			67	5.685	0.1449			67	4.49	0.2149			67	1.715	0.3039
	68	7.525	0.0576			68	5.705	0.1359			68	4.13	0.2115			68	1.51	0.2931
	69	7.635	0.0554			69	5.615	0.1478			69	4.13	0.2166			69	1.87	0.3084
	70	7.635	0.0471			70	5.5	0.1395			70	3.935	0.1944			70	0.91	0.2687
	71	7.7	0.0511			71	5.54	0.1446			71	4.39	0.2052			71	1.725	0.3036
	72	7.665	0.0536			72	5.735	0.1364			72	4.49	0.1976			72	1.35	0.2868
	73	7.765	0.0501			73	5.37	0.1439			73	3.77	0.1971			73	1.55	0.2993
	74	7.705	0.049			74	5.665	0.1445			74	4.34	0.2073			74	1.74	0.303
	75	7.76	0.0477			75	5.37	0.1413			75	4.475	0.2138			75	1.57	0.2948

## Sheet: Figure 6-Figure S11 MDPExp
Each row is a single experimental replicate and shows cumulative growth up to that time point
4-drug cycle
Day	0	2	4	6	8	10	12	14	16	18	20
	0	0.023333	0.067667	0.13567	0.149	0.18183	0.25267	0.3025	0.36083	0.43217	0.50483
	0	0.0365	0.084333	0.158	0.17433	0.2015	0.27483	0.35467	0.42817	0.51183	0.57833
	0	0.0285	0.078333	0.12817	0.13883	0.18383	0.22033	0.29183	0.34483	0.41917	0.47717
	0	0.0265	0.039333	0.10433	0.1125	0.1905	0.2665	0.31517	0.375	0.45767	0.53783
RIF-FOF
Day	0	2	4	6	8	10	12	14	16	18	20
	0	0.0298	0.0518	0.0703	0.1102	0.1288	0.195	0.268	0.3067	0.4007	0.453
	0	0.0127	0.0502	0.1008	0.1508	0.1712	0.2502	0.326	0.3972	0.4918	0.5423
	0	0.0203	0.0632	0.0823	0.1412	0.1898	0.263	0.3397	0.4082	0.5062	0.5592
	0	0.0265	0.0343	0.0638	0.0982	0.1805	0.2413	0.33	0.369	0.4658	0.523
RIF-TGC
Day	0	2	4	6	8	10	12	14	16	18	20
	0	0.0422	0.0905	0.1383	0.172	0.2077	0.2712	0.3377	0.4097	0.489	0.5713
	0	0.0255	0.1007	0.1443	0.1728	0.2158	0.2878	0.3825	0.4717	0.5723	0.6678
	0	0.0435	0.1142	0.1567	0.1892	0.2207	0.2857	0.3473	0.4273	0.5072	0.6138
	0	0.0445	0.094	0.134	0.1708	0.2487	0.3177	0.3928	0.4763	0.5692	0.6703
FOF-TGC
Day	0	2	4	6	8	10	12	14	16	18	20
	0	0.028	0.10283	0.19583	0.26367	0.354	0.43583	0.52617	0.6045	0.69233	0.78883
	0	0.040833	0.12317	0.209	0.27	0.34967	0.42567	0.49917	0.58683	0.64467	0.72933
	0	0.0365	0.047833	0.13217	0.18033	0.268	0.3405	0.42067	0.49183	0.56217	0.64883
	0	0.039833	0.081333	0.1725	0.22833	0.30867	0.37517	0.466	0.56817	0.65067	0.7525
TGC-AMP
Day	0	2	4	6	8	10	12	14	16	18	20
	0	0.073167	0.13817	0.22167	0.24167	0.32033	0.372	0.45917	0.49317	0.58283	0.61183
	0	0.0675	0.12283	0.19983	0.21967	0.297	0.35283	0.43533	0.45817	0.54417	0.57883
	0	0.070333	0.1305	0.20333	0.217	0.29117	0.349	0.43467	0.46517	0.55017	0.58667
	0	0.074	0.13033	0.20817	0.221	0.28833	0.343	0.414	0.4425	0.52983	0.57933
FOF-AMP
Day	0	2	4	6	8	10	12	14	16	18	20
	0	0.038167	0.10333	0.198	0.22867	0.32083	0.37117	0.451	0.4925	0.57883	0.66233
	0	0.041167	0.10483	0.20283	0.2485	0.342	0.40133	0.47917	0.52417	0.61367	0.69317
	0	0.034333	0.086833	0.17183	0.20133	0.28667	0.32533	0.39667	0.43583	0.51967	0.5865
	0	0.041833	0.10217	0.19717	0.23833	0.32617	0.371	0.4425	0.49483	0.58533	0.66483
RIF-AMP
Day	0	2	4	6	8	10	12	14	16	18	20
	0	0.012333	0.041333	0.096	0.10667	0.157	0.2385	0.34533	0.39283	0.50283	0.592
	0	0.084833	0.1115	0.21633	0.249	0.34167	0.42517	0.53883	0.59367	0.6935	0.781
	0	0.0135	0.053167	0.0995	0.12233	0.16383	0.214	0.27267	0.324	0.41583	0.45767
	0	0.040333	0.074167	0.132	0.1545	0.20267	0.21817	0.31267	0.321	0.418	0.42767
RIF
Day	0	2	4	6	8	10	12	14	16	18	20
	0	0.042167	0.0905	0.13833	0.172	0.20767	0.27117	0.33767	0.40967	0.489	0.57133
	0	0.029833	0.051833	0.070333	0.11017	0.12883	0.195	0.268	0.30667	0.40067	0.453
	0	0.0255	0.10067	0.14433	0.17283	0.21583	0.28783	0.3825	0.47167	0.57233	0.66783
	0	0.012667	0.050167	0.10083	0.15083	0.17117	0.25017	0.326	0.39717	0.49183	0.54233
FOF
Day	0	2	4	6	8	10	12	14	16	18	20
	0	0.036	0.12233	0.20917	0.2785	0.3605	0.44017	0.51017	0.55817	0.64233	0.7235
	0	0.025167	0.083333	0.16083	0.20933	0.28383	0.36483	0.4355	0.49717	0.575	0.6525
	0	0.035667	0.10683	0.191	0.24917	0.33617	0.42567	0.50633	0.5565	0.6445	0.72967
	0	0.036	0.095833	0.17917	0.23883	0.32067	0.404	0.47983	0.54917	0.63617	0.71017
TGC
Day	0	2	4	6	8	10	12	14	16	18	20
	0	0.079833	0.121	0.201	0.23133	0.31467	0.38533	0.48167	0.58017	0.682	0.76733
	0	0.066667	0.136	0.18783	0.22133	0.31117	0.381	0.463	0.56333	0.66967	0.7545
	0	0.078667	0.15917	0.233	0.28933	0.3895	0.46317	0.54167	0.64283	0.746	0.838
	0	0.058667	0.097833	0.18033	0.22867	0.30933	0.37683	0.45733	0.55233	0.6475	0.7495
AMP
Day	0	2	4	6	8	10	12	14	16	18	20
	0	0.046167	0.092333	0.15217	0.17117	0.237	0.32033	0.428	0.52317	0.62317	0.71483
	0	0.0545	0.10433	0.15183	0.16517	0.20533	0.22867	0.25333	0.26783	0.34383	0.41067
	0	0.056833	0.1185	0.17667	0.19283	0.238	0.25817	0.28767	0.31	0.39017	0.46017
	0	0.054333	0.1135	0.17233	0.18767	0.2305	0.24883	0.28833	0.30683	0.382	0.45483
Drug Cycle Optimal gamma=0.9
Day	0	2	4	6	8	10	12	14	16	18	20
	0	0.047167	0.061833	0.0635	0.11167	0.1585	0.21233	0.23067	0.243	0.26933	0.34917
	0	0.05	0.0775	0.079333	0.1215	0.167	0.18283	0.19717	0.20717	0.23317	0.2895
	0	0.063667	0.098667	0.099833	0.153	0.211	0.22017	0.2455	0.313	0.3655	0.4535
	0	0.055167	0.10317	0.173	0.19483	0.236	0.2965	0.321	0.32267	0.38783	0.451
	0	0.0545	0.069	0.070167	0.11033	0.16483	0.22083	0.25433	0.2825	0.33433	0.41733
	0	0.049833	0.067833	0.075	0.080333	0.10517	0.1555	0.19133	0.19317	0.25783	0.33383
Drug Cycle Optimal gamma=0.78
Day	0	2	4	6	8	10	12	14	16	18	20
	0	0.053333	0.0545	0.11633	0.13383	0.21517	0.25417	0.30783	0.31367	0.386	0.4405
	0	0.055833	0.0715	0.14683	0.1575	0.23467	0.26583	0.33633	0.35567	0.43467	0.44217
	0	0.056833	0.082833	0.13433	0.178	0.22033	0.26917	0.30533	0.32467	0.37267	0.4195
	0	0.052	0.075833	0.13617	0.14217	0.2015	0.25033	0.29883	0.35867	0.424	0.47083
	0	0.058333	0.14583	0.22233	0.23833	0.30183	0.34	0.36783	0.39533	0.448	0.484
	0	0.049833	0.064167	0.13817	0.14833	0.20767	0.23283	0.27467	0.3345	0.34633	0.39983

## Sheet: Figures S1-S3
S1 Figure
Drug						Drug concentration														OD measurement
AMP		0	0	0.1	0.25	0.5	0.75	1	1.5	2	3	4	8			0.6465	0.65975	0.57975	0.419	0.043	0.05675	0.03475	0.02375	0.01825	0.02175	0.02025	0.02225
DOX		0	0	0.01	0.025	0.05	0.075	0.1	0.15	0.2	0.4	0.6	0.8			0.70925	0.6855	0.6915	0.679	0.664	0.55625	0.5435	0.4225	0.3845	0.08525	0.051	0.06225
CHL		0	0	2	4	6	8	10	12	14	16	18	20			0.61675	0.638	0.62925	0.49325	0.32	0.249	0.11175	0.05675	0.02925	0.02175	0.015	0.0165
CRO		0	0	100	200	300	400	500	600	800	800	800	800			0.67025	0.6735	0.29525	0.20525	0.14575	0.13425	0.105	0.09325	0.07775	0.05325	0.08075	0.03575
CIP		0	0	0.2	0.3	0.4	0.5	0.75	1	1.25	1.5	1.75	2			0.64025	0.6535	0.6255	0.55025	0.50725	0.47375	0.4865	0.01575	0.0105	0.01075	0.0125	0.01475
LEV		0	0	0.2	0.3	0.4	0.5	0.75	1	1.25	1.5	1.75	2			0.66825	0.65875	0.6695	0.64525	0.404	0.0405	0.0355	0.0355	0.02825	0.0265	0.02775	0.02675
LZD		0	0	0.25	0.5	0.75	1	1.25	1.5	2	3	4	5			0.663	0.65925	0.679	0.59725	0.5015	0.44025	0.39225	0.2745	0.1675	0.04825	0.01975	0.01775
NIT		0	0	10	15	20	25	30	40	50	62.5	75	100			0.654	0.66825	0.6775	0.664	0.64925	0.5925	0.59975	0.53025	0.452	0.398	0.0585	0.01675
OXA		0	0	0.25	0.625	1	1.625	2	2.5	3.125	3.75	4.375	5			0.65975	0.65275	0.64925	0.60475	0.61	0.58125	0.55725	0.531	0.477	0.44875	0.3555	0.2935
TET		0	0	0.2	0.6	1	1.4	1.8	2.2	2.6	3	3.4	4			0.64775	0.649	0.57	0.323	0.1275	0.0515	0.0325	0.03175	0.03025	0.041	0.04	0.02075
TGC		0	0	0.04	0.06	0.08	0.1	0.15	0.2	0.3	0.4	0.6	0.8			0.66525	0.67625	0.686	0.63275	0.60175	0.56	0.462	0.38975	0.2675	0.03475	0.012	0.0135
DAP		0	0	0.75	1	1.5	2	2.5	3	4	5	10	15			0.63075	0.59075	0.4945	0.378	0.4525	0.435	0.4395	0.34	0.1715	0.1155	0.022	0.023
SPT		0	0	25	50	75	100	150	200	250	300	350	400			0.67225	0.619	0.5795	0.566	0.4895	0.46975	0.10475	0.0235	0.021	0.01675	0.03525	0.02125
RIF		0	0.5	1	2	4	8	16	32	64						0.71	0.323	0.217	0.138	0.063	0.013	0.011	0.013	0.017
FOF		0	1	2	4	8	16	32	64	128	256	512				0.729	0.648	0.666	0.669	0.638	0.036	0.03	0.04	0.007	0.022	0.023
Estimated fit coefficients
		IC50	hill coeficient
AMP		0.283057	3.25865
DOX		0.195026	2.03641
CHL		6.20084	3.08632
CRO		79.8074	0.945405
CIP		0.715266	3.7931
LEV		0.413213	14.0493
LZD		1.32067	2.58731
NIT		58.4194	4.63247
OXA		4.89522	2.06298
TET		0.560073	2.20437
TGC		0.211521	2.51277
DAP		2.96693	1.76548
SPT		115.452	4.88401
RIF		10.5521	6.97197
FOF		0.433827	1.0179
S2 Figure	Data for this figure is contained in data for Figure 2C.
S3 Figure:	This figure is a histogram of data in Figure 1.

[truncated: 3 more sheets: Figures S11-S15, Sequencing, population, Sequencing, clonal]
